# Supplementary material for: The least sample size essential for detecting changes in clustering solutions of streaming datasets
Source: PLoS One. 2024 Feb 20;19(2):e0297355. doi: 10.1371/journal.pone.0297355 (PMC10878511; doi:10.1371/journal.pone.0297355)
Supplement: S1 Text — (TXT) [file pone.0297355.s001.txt]

\paragraph*{S1 Table.}

The Figures below represents the smooth function of sample size on the log-odds of the dependent variable explained in equation 2 over all levels of the covariates. The effect of increased sample size on the correctness of the transition is very strong if there is no obvious clustering solution exist. But as the distance between the clusters increases then the smooth function is almost linear and horizontal suggesting relatively smaller sample sizes. 
