# Supplementary material for: The least sample size essential for detecting changes in clustering solutions of streaming datasets
Source: PLoS One. 2024 Feb 20;19(2):e0297355. doi: 10.1371/journal.pone.0297355 (PMC10878511; doi:10.1371/journal.pone.0297355)
Supplement: S1 Data — (XLSX) [file pone.0297355.s004.xlsx]

## Sheet: Sheet1
multiple	Separaion	k	d	change	Survive	Merge	Died	New Emerge	S.Ratio
10	-0.1	3	2	Yes	2	0	1	1	0.67
20	-0.1	3	2	Yes	2	0	1	1	0.67
30	-0.1	3	2	Yes	2	0	1	1	0.67
40	-0.1	3	2	Yes	2	0	1	1	0.67
50	-0.1	3	2	Yes	2	0	1	1	0.67
60	-0.1	3	2	Yes	2	0	1	1	0.67
70	-0.1	3	2	Yes	2	0	1	1	0.67
80	-0.1	3	2	Yes	2	0	1	1	0.67
90	-0.1	3	2	Yes	2	0	1	1	0.67
100	-0.1	3	2	Yes	2	0	1	1	0.67
10	-0.1	3	3	Yes	2	0	1	1	0.67
20	-0.1	3	3	Yes	2	0	1	1	0.67
30	-0.1	3	3	Yes	2	0	1	1	0.67
40	-0.1	3	3	Yes	2	0	1	1	0.67
50	-0.1	3	3	Yes	2	0	1	1	0.67
60	-0.1	3	3	Yes	2	0	1	1	0.67
70	-0.1	3	3	Yes	2	0	1	1	0.67
80	-0.1	3	3	Yes	2	0	1	1	0.67
90	-0.1	3	3	No	3	0	0	0	1
100	-0.1	3	3	No	3	0	0	0	1
10	-0.1	3	4	Yes	2	0	1	1	0.67
20	-0.1	3	4	Yes	2	0	1	1	0.67
30	-0.1	3	4	Yes	2	0	1	1	0.67
40	-0.1	3	4	Yes	2	0	1	1	0.67
50	-0.1	3	4	Yes	2	0	1	1	0.67
60	-0.1	3	4	Yes	2	0	1	1	0.67
70	-0.1	3	4	Yes	2	0	1	1	0.67
80	-0.1	3	4	No	3	0	0	0	1
90	-0.1	3	4	No	3	0	0	0	1
100	-0.1	3	4	No	3	0	0	0	1
10	-0.1	3	5	Yes	2	0	1	1	0.67
20	-0.1	3	5	Yes	2	0	1	1	0.67
30	-0.1	3	5	Yes	2	0	1	1	0.67
40	-0.1	3	5	Yes	2	0	1	1	0.67
50	-0.1	3	5	Yes	2	0	1	1	0.67
60	-0.1	3	5	Yes	2	0	1	1	0.67
70	-0.1	3	5	No	3	0	0	0	1
80	-0.1	3	5	No	3	0	0	0	1
90	-0.1	3	5	No	3	0	0	0	1
100	-0.1	3	5	No	3	0	0	0	1
10	-0.1	3	10	Yes	2	0	1	1	0.67
20	-0.1	3	10	Yes	2	0	1	1	0.67
30	-0.1	3	10	Yes	2	0	1	1	0.67
40	-0.1	3	10	Yes	2	0	1	1	0.67
50	-0.1	3	10	Yes	2	0	1	1	0.67
60	-0.1	3	10	No	3	0	0	0	1
70	-0.1	3	10	No	3	0	0	0	1
80	-0.1	3	10	No	3	0	0	0	1
90	-0.1	3	10	No	3	0	0	0	1
100	-0.1	3	10	Yes	3	0	0	0	1
10	-0.1	3	15	Yes	2	0	1	1	0.67
20	-0.1	3	15	Yes	2	0	1	1	0.67
30	-0.1	3	15	Yes	2	0	1	1	0.67
40	-0.1	3	15	Yes	3	0	0	0	1
50	-0.1	3	15	No	3	0	0	0	1
60	-0.1	3	15	No	3	0	0	0	1
70	-0.1	3	15	No	3	0	0	0	1
80	-0.1	3	15	No	3	0	0	0	1
90	-0.1	3	15	No	3	0	0	0	1
100	-0.1	3	15	No	3	0	0	0	1
10	-0.1	4	2	Yes	3	0	1	1	0.75
20	-0.1	4	2	Yes	3	0	1	1	0.75
30	-0.1	4	2	Yes	3	0	1	1	0.75
40	-0.1	4	2	Yes	3	0	1	1	0.75
50	-0.1	4	2	Yes	3	0	1	1	0.75
60	-0.1	4	2	Yes	3	0	1	1	0.75
70	-0.1	4	2	Yes	3	0	1	1	0.75
80	-0.1	4	2	Yes	3	0	1	1	0.75
90	-0.1	4	2	Yes	3	0	1	1	0.75
100	-0.1	4	2	Yes	3	0	1	1	0.75
10	-0.1	4	3	Yes	3	0	1	1	0.75
20	-0.1	4	3	Yes	3	0	1	1	0.75
30	-0.1	4	3	Yes	3	0	1	1	0.75
40	-0.1	4	3	Yes	3	0	1	1	0.75
50	-0.1	4	3	Yes	3	0	1	1	0.75
60	-0.1	4	3	Yes	3	0	1	1	0.75
70	-0.1	4	3	Yes	3	0	1	1	0.75
80	-0.1	4	3	No	4	0	0	0	1
90	-0.1	4	3	No	4	0	0	0	1
100	-0.1	4	3	No	4	0	0	0	1
10	-0.1	4	4	Yes	3	0	1	1	0.75
20	-0.1	4	4	Yes	3	0	1	1	0.75
30	-0.1	4	4	Yes	3	0	1	1	0.75
40	-0.1	4	4	Yes	3	0	1	1	0.75
50	-0.1	4	4	Yes	3	0	1	1	0.75
60	-0.1	4	4	Yes	3	0	1	1	0.75
70	-0.1	4	4	No	4	0	0	0	1
80	-0.1	4	4	No	4	0	0	0	1
90	-0.1	4	4	No	4	0	0	0	1
100	-0.1	4	4	No	4	0	0	0	1
10	-0.1	4	5	Yes	3	0	1	1	0.75
20	-0.1	4	5	Yes	3	0	1	1	0.75
30	-0.1	4	5	Yes	3	0	1	1	0.75
40	-0.1	4	5	Yes	3	0	1	1	0.75
50	-0.1	4	5	Yes	3	0	1	1	0.75
60	-0.1	4	5	No	4	0	0	0	1
70	-0.1	4	5	No	4	0	0	0	1
80	-0.1	4	5	No	4	0	0	0	1
90	-0.1	4	5	No	4	0	0	0	1
100	-0.1	4	5	No	4	0	0	0	1
10	-0.1	4	10	Yes	3	0	1	1	0.75
20	-0.1	4	10	Yes	3	0	1	1	0.75
30	-0.1	4	10	Yes	3	0	1	1	0.75
40	-0.1	4	10	No	4	0	0	0	1
50	-0.1	4	10	No	4	0	0	0	1
60	-0.1	4	10	No	4	0	0	0	1
70	-0.1	4	10	No	4	0	0	0	1
80	-0.1	4	10	No	4	0	0	0	1
90	-0.1	4	10	No	4	0	0	0	1
100	-0.1	4	10	No	4	0	0	0	1
10	-0.1	4	15	Yes	3	0	1	1	0.75
20	-0.1	4	15	Yes	3	0	1	1	0.75
30	-0.1	4	15	Yes	3	0	1	1	0.75
40	-0.1	4	15	No	4	0	0	0	1
50	-0.1	4	15	No	4	0	0	0	1
60	-0.1	4	15	No	4	0	0	0	1
70	-0.1	4	15	No	4	0	0	0	1
80	-0.1	4	15	No	4	0	0	0	1
90	-0.1	4	15	No	4	0	0	0	1
100	-0.1	4	15	No	4	0	0	0	1
10	-0.1	5	2	Yes	4	0	1	1	0.8
20	-0.1	5	2	Yes	4	0	1	1	0.8
30	-0.1	5	2	Yes	4	0	1	1	0.8
40	-0.1	5	2	Yes	4	0	1	1	0.8
50	-0.1	5	2	Yes	4	0	1	1	0.8
60	-0.1	5	2	Yes	4	0	1	1	0.8
70	-0.1	5	2	No	5	0	0	0	1
80	-0.1	5	2	No	5	0	0	0	1
90	-0.1	5	2	No	5	0	0	0	1
100	-0.1	5	2	No	5	0	0	0	1
10	-0.1	5	3	Yes	4	0	1	1	0.8
20	-0.1	5	3	Yes	4	0	1	1	0.8
30	-0.1	5	3	Yes	4	0	1	1	0.8
40	-0.1	5	3	Yes	4	0	1	1	0.8
50	-0.1	5	3	No	5	0	0	0	1
60	-0.1	5	3	No	5	0	0	0	1
70	-0.1	5	3	No	5	0	0	0	1
80	-0.1	5	3	No	5	0	0	0	1
90	-0.1	5	3	No	5	0	0	0	1
100	-0.1	5	3	No	5	0	0	0	1
10	-0.1	5	4	Yes	4	0	1	1	0.8
20	-0.1	5	4	Yes	4	0	1	1	0.8
30	-0.1	5	4	Yes	4	0	1	1	0.8
40	-0.1	5	4	Yes	4	0	1	1	0.8
50	-0.1	5	4	No	5	0	0	0	1
60	-0.1	5	4	No	5	0	0	0	1
70	-0.1	5	4	No	5	0	0	0	1
80	-0.1	5	4	No	5	0	0	0	1
90	-0.1	5	4	No	5	0	0	0	1
100	-0.1	5	4	No	5	0	0	0	1
10	-0.1	5	5	Yes	4	0	1	1	0.8
20	-0.1	5	5	Yes	4	0	1	1	0.8
30	-0.1	5	5	Yes	4	0	1	1	0.8
40	-0.1	5	5	Yes	4	0	1	1	0.8
50	-0.1	5	5	No	5	0	0	0	1
60	-0.1	5	5	No	5	0	0	0	1
70	-0.1	5	5	No	5	0	0	0	1
80	-0.1	5	5	No	5	0	0	0	1
90	-0.1	5	5	No	5	0	0	0	1
100	-0.1	5	5	No	5	0	0	0	1
10	-0.1	5	10	Yes	3	2	0	1	0.6
20	-0.1	5	10	Yes	4	0	1	1	0.8
30	-0.1	5	10	Yes	4	0	1	1	0.8
40	-0.1	5	10	No	5	0	0	0	1
50	-0.1	5	10	No	5	0	0	0	1
60	-0.1	5	10	No	5	0	0	0	1
70	-0.1	5	10	No	5	0	0	0	1
80	-0.1	5	10	No	5	0	0	0	1
90	-0.1	5	10	No	5	0	0	0	1
100	-0.1	5	10	No	5	0	0	0	1
10	-0.1	5	15	Yes	3	2	0	1	0.6
20	-0.1	5	15	Yes	4	0	1	1	0.8
30	-0.1	5	15	Yes	4	0	1	1	0.8
40	-0.1	5	15	No	5	0	0	0	1
50	-0.1	5	15	No	5	0	0	0	1
60	-0.1	5	15	No	5	0	0	0	1
70	-0.1	5	15	No	5	0	0	0	1
80	-0.1	5	15	No	5	0	0	0	1
90	-0.1	5	15	No	5	0	0	0	1
100	-0.1	5	15	No	5	0	0	0	1
10	0	3	2	Yes	2	0	1	1	0.67
20	0	3	2	Yes	2	0	1	1	0.67
30	0	3	2	Yes	2	0	1	1	0.67
40	0	3	2	Yes	2	0	1	1	0.67
50	0	3	2	Yes	2	0	1	1	0.67
60	0	3	2	Yes	2	0	1	1	0.67
70	0	3	2	Yes	2	0	1	1	0.67
80	0	3	2	Yes	2	0	1	1	0.67
90	0	3	2	Yes	2	0	1	1	0.67
100	0	3	2	Yes	2	0	1	1	0.67
10	0	3	3	Yes	1	2	0	1	0.33
20	0	3	3	Yes	1	2	0	1	0.33
30	0	3	3	Yes	1	2	0	1	0.33
40	0	3	3	Yes	2	0	1	1	0.67
50	0	3	3	Yes	2	0	1	1	0.67
60	0	3	3	Yes	2	0	1	1	0.67
70	0	3	3	Yes	2	0	1	1	0.67
80	0	3	3	Yes	2	0	1	1	0.67
90	0	3	3	Yes	2	0	1	1	0.67
100	0	3	3	No	3	0	0	0	1
10	0	3	4	Yes	1	2	0	1	0.33
20	0	3	4	Yes	1	2	0	1	0.33
30	0	3	4	Yes	1	2	0	1	0.33
40	0	3	4	Yes	2	0	1	1	0.67
50	0	3	4	Yes	2	0	1	1	0.67
60	0	3	4	Yes	2	0	1	1	0.67
70	0	3	4	Yes	2	0	1	1	0.67
80	0	3	4	No	3	0	0	0	1
90	0	3	4	No	3	0	0	0	1
100	0	3	4	No	3	0	0	0	1
10	0	3	5	Yes	2	0	1	1	0.67
20	0	3	5	Yes	2	0	1	1	0.67
30	0	3	5	Yes	2	0	1	1	0.67
40	0	3	5	Yes	2	0	1	1	0.67
50	0	3	5	Yes	2	0	1	1	0.67
60	0	3	5	Yes	2	0	1	1	0.67
70	0	3	5	Yes	2	0	1	1	0.67
80	0	3	5	No	3	0	0	0	1
90	0	3	5	No	3	0	0	0	1
100	0	3	5	No	3	0	0	0	1
10	0	3	10	Yes	2	0	1	1	0.67
20	0	3	10	Yes	2	0	1	1	0.67
30	0	3	10	Yes	2	0	1	1	0.67
40	0	3	10	Yes	2	0	1	1	0.67
50	0	3	10	No	3	0	0	0	1
60	0	3	10	No	3	0	0	0	1
70	0	3	10	No	3	0	0	0	1
80	0	3	10	No	3	0	0	0	1
90	0	3	10	No	3	0	0	0	1
100	0	3	10	No	3	0	0	0	1
10	0	3	15	Yes	2	0	1	1	0.67
20	0	3	15	Yes	2	0	1	1	0.67
30	0	3	15	Yes	2	0	1	1	0.67
40	0	3	15	Yes	2	0	1	1	0.67
50	0	3	15	No	3	0	0	0	1
60	0	3	15	No	3	0	0	0	1
70	0	3	15	No	3	0	0	0	1
80	0	3	15	No	3	0	0	0	1
90	0	3	15	No	3	0	0	0	1
100	0	3	15	No	3	0	0	0	1
10	0	4	2	Yes	3	0	1	1	0.75
20	0	4	2	Yes	3	0	1	1	0.75
30	0	4	2	Yes	3	0	1	1	0.75
40	0	4	2	Yes	3	0	1	1	0.75
50	0	4	2	Yes	3	0	1	1	0.75
60	0	4	2	Yes	3	0	1	1	0.75
70	0	4	2	Yes	3	0	1	1	0.75
80	0	4	2	Yes	3	0	1	1	0.75
90	0	4	2	No	4	0	0	0	1
100	0	4	2	No	4	0	0	0	1
10	0	4	3	Yes	3	0	1	1	0.75
20	0	4	3	Yes	3	0	1	1	0.75
30	0	4	3	Yes	3	0	1	1	0.75
40	0	4	3	Yes	3	0	1	1	0.75
50	0	4	3	Yes	3	0	1	1	0.75
60	0	4	3	Yes	3	0	1	1	0.75
70	0	4	3	Yes	3	0	1	1	0.75
80	0	4	3	No	4	0	0	0	1
90	0	4	3	No	4	0	0	0	1
100	0	4	3	No	4	0	0	0	1
10	0	4	4	Yes	3	0	1	1	0.75
20	0	4	4	Yes	3	0	1	1	0.75
30	0	4	4	Yes	3	0	1	1	0.75
40	0	4	4	Yes	3	0	1	1	0.75
50	0	4	4	Yes	3	0	1	1	0.75
60	0	4	4	No	4	0	0	0	1
70	0	4	4	No	4	0	0	0	1
80	0	4	4	No	4	0	0	0	1
90	0	4	4	No	4	0	0	0	1
100	0	4	4	No	4	0	0	0	1
10	0	4	5	Yes	3	0	1	1	0.75
20	0	4	5	Yes	3	0	1	1	0.75
30	0	4	5	Yes	3	0	1	1	0.75
40	0	4	5	Yes	3	0	1	1	0.75
50	0	4	5	Yes	3	0	1	1	0.75
60	0	4	5	No	4	0	0	0	1
70	0	4	5	No	4	0	0	0	1
80	0	4	5	No	4	0	0	0	1
90	0	4	5	No	4	0	0	0	1
100	0	4	5	No	4	0	0	0	1
10	0	4	10	Yes	3	0	1	1	0.75
20	0	4	10	Yes	3	0	1	1	0.75
30	0	4	10	Yes	3	0	1	1	0.75
40	0	4	10	Yes	3	0	1	1	0.75
50	0	4	10	No	4	0	0	0	1
60	0	4	10	No	4	0	0	0	1
70	0	4	10	No	4	0	0	0	1
80	0	4	10	No	4	0	0	0	1
90	0	4	10	No	4	0	0	0	1
100	0	4	10	No	4	0	0	0	1
10	0	4	15	Yes	3	0	1	1	0.75
20	0	4	15	Yes	3	0	1	1	0.75
30	0	4	15	Yes	3	0	1	1	0.75
40	0	4	15	No	4	0	0	0	1
50	0	4	15	No	4	0	0	0	1
60	0	4	15	No	4	0	0	0	1
70	0	4	15	No	4	0	0	0	1
80	0	4	15	No	4	0	0	0	1
90	0	4	15	No	4	0	0	0	1
100	0	4	15	No	4	0	0	0	1
10	0	5	2	Yes	4	0	1	1	0.8
20	0	5	2	Yes	4	0	1	1	0.8
30	0	5	2	Yes	4	0	1	1	0.8
40	0	5	2	Yes	4	0	1	1	0.8
50	0	5	2	Yes	4	0	1	1	0.8
60	0	5	2	Yes	4	0	1	1	0.8
70	0	5	2	No	5	0	0	0	1
80	0	5	2	No	5	0	0	0	1
90	0	5	2	No	5	0	0	0	1
100	0	5	2	No	5	0	0	0	1
10	0	5	3	Yes	4	0	1	1	0.8
20	0	5	3	Yes	4	0	1	1	0.8
30	0	5	3	Yes	4	0	1	1	0.8
40	0	5	3	Yes	4	0	1	1	0.8
50	0	5	3	Yes	4	0	1	1	0.8
60	0	5	3	No	5	0	0	0	1
70	0	5	3	No	5	0	0	0	1
80	0	5	3	No	5	0	0	0	1
90	0	5	3	No	5	0	0	0	1
100	0	5	3	No	5	0	0	0	1
10	0	5	4	Yes	4	0	1	1	0.8
20	0	5	4	Yes	4	0	1	1	0.8
30	0	5	4	Yes	4	0	1	1	0.8
40	0	5	4	Yes	4	0	1	1	0.8
50	0	5	4	Yes	4	0	1	1	0.8
60	0	5	4	No	5	0	0	0	1
70	0	5	4	No	5	0	0	0	1
80	0	5	4	No	5	0	0	0	1
90	0	5	4	No	5	0	0	0	1
100	0	5	4	No	5	0	0	0	1
10	0	5	5	Yes	4	0	1	1	0.8
20	0	5	5	Yes	4	0	1	1	0.8
30	0	5	5	Yes	4	0	1	1	0.8
40	0	5	5	Yes	4	0	1	1	0.8
50	0	5	5	Yes	4	0	1	1	0.8
60	0	5	5	No	5	0	0	0	1
70	0	5	5	No	5	0	0	0	1
80	0	5	5	No	5	0	0	0	1
90	0	5	5	No	5	0	0	0	1
100	0	5	5	No	5	0	0	0	1
10	0	5	10	Yes	4	0	1	1	0.8
20	0	5	10	Yes	4	0	1	1	0.8
30	0	5	10	Yes	4	0	1	1	0.8
40	0	5	10	Yes	4	0	1	1	0.8
50	0	5	10	No	5	0	0	0	1
60	0	5	10	No	5	0	0	0	1
70	0	5	10	No	5	0	0	0	1
80	0	5	10	No	5	0	0	0	1
90	0	5	10	No	5	0	0	0	1
100	0	5	10	No	5	0	0	0	1
10	0	5	15	Yes	4	0	1	1	0.8
20	0	5	15	Yes	4	0	1	1	0.8
30	0	5	15	Yes	4	0	1	1	0.8
40	0	5	15	No	5	0	0	0	1
50	0	5	15	No	5	0	0	0	1
60	0	5	15	No	5	0	0	0	1
70	0	5	15	No	5	0	0	0	1
80	0	5	15	No	5	0	0	0	1
90	0	5	15	No	5	0	0	0	1
100	0	5	15	No	5	0	0	0	1
10	0.1	3	2	Yes	1	2	0	1	0.33
20	0.1	3	2	Yes	1	2	0	1	0.33
30	0.1	3	2	Yes	1	2	0	1	0.33
40	0.1	3	2	Yes	1	2	0	1	0.33
50	0.1	3	2	Yes	2	0	1	1	0.67
60	0.1	3	2	Yes	2	0	1	1	0.67
70	0.1	3	2	Yes	2	0	1	1	0.67
80	0.1	3	2	No	3	0	0	0	1
90	0.1	3	2	No	3	0	0	0	1
100	0.1	3	2	No	3	0	0	0	1
10	0.1	3	3	Yes	1	2	0	1	0.33
20	0.1	3	3	Yes	1	2	0	1	0.33
30	0.1	3	3	Yes	1	2	0	1	0.33
40	0.1	3	3	Yes	1	2	0	1	0.33
50	0.1	3	3	Yes	2	0	1	1	0.67
60	0.1	3	3	Yes	2	0	1	1	0.67
70	0.1	3	3	Yes	2	0	1	1	0.67
80	0.1	3	3	No	3	0	0	0	1
90	0.1	3	3	No	3	0	0	0	1
100	0.1	3	3	No	3	0	0	0	1
10	0.1	3	4	Yes	1	2	0	1	0.33
20	0.1	3	4	Yes	1	2	0	1	0.33
30	0.1	3	4	Yes	1	2	0	1	0.33
40	0.1	3	4	Yes	2	0	1	1	0.67
50	0.1	3	4	Yes	2	0	1	1	0.67
60	0.1	3	4	No	3	0	0	0	1
70	0.1	3	4	No	3	0	0	0	1
80	0.1	3	4	No	3	0	0	0	1
90	0.1	3	4	No	3	0	0	0	1
100	0.1	3	4	No	3	0	0	0	1
10	0.1	3	5	Yes	1	2	0	1	0.33
20	0.1	3	5	Yes	1	2	0	1	0.33
30	0.1	3	5	Yes	2	0	1	1	0.67
40	0.1	3	5	Yes	2	0	1	1	0.67
50	0.1	3	5	Yes	2	0	1	1	0.67
60	0.1	3	5	No	3	0	0	0	1
70	0.1	3	5	No	3	0	0	0	1
80	0.1	3	5	No	3	0	0	0	1
90	0.1	3	5	No	3	0	0	0	1
100	0.1	3	5	No	3	0	0	0	1
10	0.1	3	10	Yes	1	2	0	1	0.33
20	0.1	3	10	Yes	2	0	1	1	0.67
30	0.1	3	10	Yes	2	0	1	1	0.67
40	0.1	3	10	No	3	0	0	0	1
50	0.1	3	10	No	3	0	0	0	1
60	0.1	3	10	No	3	0	0	0	1
70	0.1	3	10	No	3	0	0	0	1
80	0.1	3	10	No	3	0	0	0	1
90	0.1	3	10	No	3	0	0	0	1
100	0.1	3	10	No	3	0	0	0	1
10	0.1	3	15	Yes	1	2	0	1	0.33
20	0.1	3	15	Yes	2	0	1	1	0.67
30	0.1	3	15	Yes	2	0	1	1	0.67
40	0.1	3	15	No	3	0	0	0	1
50	0.1	3	15	No	3	0	0	0	1
60	0.1	3	15	No	3	0	0	0	1
70	0.1	3	15	No	3	0	0	0	1
80	0.1	3	15	No	3	0	0	0	1
90	0.1	3	15	No	3	0	0	0	1
100	0.1	3	15	No	3	0	0	0	1
10	0.1	4	2	Yes	2	2	0	1	0.5
20	0.1	4	2	Yes	2	2	0	1	0.5
30	0.1	4	2	Yes	2	2	0	1	0.5
40	0.1	4	2	Yes	3	0	1	1	0.75
50	0.1	4	2	Yes	3	0	1	1	0.75
60	0.1	4	2	Yes	3	0	1	1	0.75
70	0.1	4	2	No	4	0	0	0	1
80	0.1	4	2	No	4	0	0	0	1
90	0.1	4	2	No	4	0	0	0	1
100	0.1	4	2	No	4	0	0	0	1
10	0.1	4	3	Yes	2	2	0	1	0.5
20	0.1	4	3	Yes	2	2	0	1	0.5
30	0.1	4	3	Yes	3	0	1	1	0.75
40	0.1	4	3	Yes	3	0	1	1	0.75
50	0.1	4	3	Yes	3	0	1	1	0.75
60	0.1	4	3	No	4	0	0	0	1
70	0.1	4	3	No	4	0	0	0	1
80	0.1	4	3	No	4	0	0	0	1
90	0.1	4	3	No	4	0	0	0	1
100	0.1	4	3	No	4	0	0	0	1
10	0.1	4	4	Yes	2	2	0	1	0.5
20	0.1	4	4	Yes	2	2	0	1	0.5
30	0.1	4	4	Yes	3	0	1	1	0.75
40	0.1	4	4	Yes	3	0	1	1	0.75
50	0.1	4	4	No	4	0	0	0	1
60	0.1	4	4	No	4	0	0	0	1
70	0.1	4	4	No	4	0	0	0	1
80	0.1	4	4	No	4	0	0	0	1
90	0.1	4	4	No	4	0	0	0	1
100	0.1	4	4	No	4	0	0	0	1
10	0.1	4	5	Yes	2	2	0	1	0.5
20	0.1	4	5	Yes	3	0	1	1	0.75
30	0.1	4	5	Yes	3	0	1	1	0.75
40	0.1	4	5	Yes	3	0	1	1	0.75
50	0.1	4	5	No	4	0	0	0	1
60	0.1	4	5	No	4	0	0	0	1
70	0.1	4	5	No	4	0	0	0	1
80	0.1	4	5	No	4	0	0	0	1
90	0.1	4	5	No	4	0	0	0	1
100	0.1	4	5	No	4	0	0	0	1
10	0.1	4	10	Yes	2	2	0	1	0.5
20	0.1	4	10	Yes	3	0	1	1	0.75
30	0.1	4	10	Yes	3	0	1	1	0.75
40	0.1	4	10	No	4	0	0	0	1
50	0.1	4	10	No	4	0	0	0	1
60	0.1	4	10	No	4	0	0	0	1
70	0.1	4	10	No	4	0	0	0	1
80	0.1	4	10	No	4	0	0	0	1
90	0.1	4	10	No	4	0	0	0	1
100	0.1	4	10	No	4	0	0	0	1
10	0.1	4	15	Yes	2	2	0	1	0.5
20	0.1	4	15	Yes	3	0	1	1	0.75
30	0.1	4	15	Yes	3	0	1	1	0.75
40	0.1	4	15	No	4	0	0	0	1
50	0.1	4	15	No	4	0	0	0	1
60	0.1	4	15	No	4	0	0	0	1
70	0.1	4	15	No	4	0	0	0	1
80	0.1	4	15	No	4	0	0	0	1
90	0.1	4	15	No	4	0	0	0	1
100	0.1	4	15	No	4	0	0	0	1
10	0.1	5	2	Yes	3	2	0	1	0.6
20	0.1	5	2	Yes	3	2	0	1	0.6
30	0.1	5	2	Yes	3	2	0	1	0.6
40	0.1	5	2	Yes	3	2	0	1	0.6
50	0.1	5	2	Yes	3	2	0	1	0.6
60	0.1	5	2	Yes	3	2	0	1	0.6
70	0.1	5	2	Yes	3	2	0	1	0.6
80	0.1	5	2	No	5	0	0	0	1
90	0.1	5	2	No	5	0	0	0	1
100	0.1	5	2	No	5	0	0	0	1
10	0.1	5	3	Yes	3	2	0	1	0.6
20	0.1	5	3	Yes	3	2	0	1	0.6
30	0.1	5	3	Yes	3	2	0	1	0.6
40	0.1	5	3	Yes	3	2	0	1	0.6
50	0.1	5	3	Yes	3	2	0	1	0.6
60	0.1	5	3	Yes	3	2	0	1	0.6
70	0.1	5	3	No	5	0	0	0	1
80	0.1	5	3	No	5	0	0	0	1
90	0.1	5	3	No	5	0	0	0	1
100	0.1	5	3	No	5	0	0	0	1
10	0.1	5	4	Yes	3	2	0	1	0.6
20	0.1	5	4	Yes	4	0	1	1	0.8
30	0.1	5	4	Yes	4	0	1	1	0.8
40	0.1	5	4	Yes	4	0	1	1	0.8
50	0.1	5	4	No	5	0	0	0	1
60	0.1	5	4	No	5	0	0	0	1
70	0.1	5	4	No	5	0	0	0	1
80	0.1	5	4	No	5	0	0	0	1
90	0.1	5	4	No	5	0	0	0	1
100	0.1	5	4	No	5	0	0	0	1
10	0.1	5	5	Yes	4	0	1	1	0.8
20	0.1	5	5	Yes	4	0	1	1	0.8
30	0.1	5	5	Yes	4	0	1	1	0.8
40	0.1	5	5	Yes	4	0	1	1	0.8
50	0.1	5	5	No	5	0	0	0	1
60	0.1	5	5	No	5	0	0	0	1
70	0.1	5	5	No	5	0	0	0	1
80	0.1	5	5	No	5	0	0	0	1
90	0.1	5	5	No	5	0	0	0	1
100	0.1	5	5	No	5	0	0	0	1
10	0.1	5	10	Yes	4	0	1	1	0.8
20	0.1	5	10	Yes	4	0	1	1	0.8
30	0.1	5	10	Yes	4	0	1	1	0.8
40	0.1	5	10	No	5	0	0	0	1
50	0.1	5	10	No	5	0	0	0	1
60	0.1	5	10	No	5	0	0	0	1
70	0.1	5	10	No	5	0	0	0	1
80	0.1	5	10	No	5	0	0	0	1
90	0.1	5	10	No	5	0	0	0	1
100	0.1	5	10	No	5	0	0	0	1
10	0.1	5	15	Yes	4	0	1	1	0.8
20	0.1	5	15	Yes	4	0	1	1	0.8
30	0.1	5	15	Yes	4	0	1	1	0.8
40	0.1	5	15	No	5	0	0	0	1
50	0.1	5	15	No	5	0	0	0	1
60	0.1	5	15	No	5	0	0	0	1
70	0.1	5	15	No	5	0	0	0	1
80	0.1	5	15	No	5	0	0	0	1
90	0.1	5	15	No	5	0	0	0	1
100	0.1	5	15	No	5	0	0	0	1
